# Supplementary material for: ART in Europe, 2019: results generated from European registries by ESHRE
Source: Hum Reprod. 2023 Oct 17;38(12):2321–38. doi: 10.1093/humrep/dead197 (PMC10694409; doi:10.1093/humrep/dead197)
Supplement: dead197_Supplementary_Table_S1 [file dead197_supplementary_table_s1.xls]

## Sheet: Blad1
Supplementary Table S1. Participants of the EIM consortium.
	European Countries	Members of the European Union	2019	2018	2017	2016	2015	2014	2013	2012	2011	2010	2009	2008	2007	2006
Albania	x		x	x	x	x	x	x	x	x				x	x	x
Andorra	x
Armenia	x		x	x	x	x	x
Azerbaijan	x
Austria	x	x	x	x	x	x	x	x	x	x	x	x	x	x	x
Belarus	x		x	x	x	x	x	x	x	x	x
Belgium	x	x	x	x	x	x	x	x	x	x	x	x	x	x	x	x
Bosnia-Herzegovina	x		x	x	x	x	x	x						x	x	x
Bulgaria	x	x	x	x	x	x	x	x	x	x	x	x	x	x	x
Croatia	x	x			x			x	x	x			x
Cyprus	x	x				x	x	x	x		x		x		x	x
Czech Republic	x	x	x	x	x	x	x	x	x	x	x	x	x	x	x	x
Denmark	x	x	x	x	x	x	x	x	x	x	x	x	x	x	x	x
Estonia	x	x	x	x	x	x	x	x	x	x	x			x
Finland	x	x	x	x	x	x	x	x	x	x	x	x	x	x	x	x
France	x	x	x	x	x	x	x	x	x	x	x	x	x	x	x	x
Georgia	x
Germany	x	x	x	x	x	x	x	x	x	x	x	x	x	x	x	x
Greece	x	x	x	x	x	x	x	x	x	x	x	x	x	x	x	x
Hungary	x	x	x	x	x	x	x	x	x	x	x	x	x	x	x	x
Iceland	x		x	x	x	x	x	x	x	x	x	x	x	x	x	x
Ireland	x	x	x	x				x	x	x	x	x	x	x	x
Italy	x	x	x	x	x	x	x	x	x	x	x	x	x	x	x	x
Kazachtstan	(x)		x	x	x	x	x	x	x	x	x	x	x	x
Kosovo	x
Latvia	x	x	x	x	x	x	x	x	x				x	x	x	x
Liechtenstein	x
Lithuania	x	x	x	x	x	x	x	x	x	x	x	x	x	x	x	x
Luxemburg	x	x	x	x	x	x
Malta	x	x	x	x	x	x	x	x	x
Moldova	x		x	x	x	x	x	x	x	x	x	x	x	x
Monaco	x
Montenegro	x		x	x	x	x	x	x	x	x	x	x	x	x	x	x
North-Macedonia	x		x	x	x	x	x	x	x			x	x	x	x	x
Norway	x		x	x	x	x	x	x	x	x	x	x	x	x	x	x
Poland	x	x	x	x	x	x	x	x	x	x	x	x	x	x	x	x
Portugal	x	x	x	x	x	x	x	x	x	x	x	x	x	x	x	x
Romania	x	x		x	x	x	x	x	x	x	x	x	x	x
Russia	x		x	x	x	x	x	x	x	x	x	x	x	x	x	x
San Marino	x
Serbia	x		x	x	x	x	x	x	x	x	x	x	x	x	x	x
Slovakia	x	x	x
Slovenia	x	x	x	x	x	x	x	x	x	x	x	x	x	x	x	x
Spain	x	x	x	x	x	x	x	x	x	x	x	x	x	x	x	x
Sweden	x	x	x	x	x	x	x	x	x	x	x	x	x	x	x	x
Switzerland	x		x	x	x	x	x	x	x	x	x	x	x	x	x	x
The Netherlands	x	x	x	x	x	x	x	x	x	x	x	x	x	x	x	x
Turkey	x		x											x	x	x
UK	x	x	x	x	x	x	x	x	x	x	x	x	x	x	x	x
Ukraine	x		x	x	x	x	x	x	x	x	x	x	x	x	x	x
Vatican City	x
	no data received
	not a member of EIM
