# Supplementary material for: ART in Europe, 2019: results generated from European registries by ESHRE
Source: Hum Reprod. 2023 Oct 17;38(12):2321–38. doi: 10.1093/humrep/dead197 (PMC10694409; doi:10.1093/humrep/dead197)
Supplement: dead197_Supplementary_Table_S2 [file dead197_supplementary_table_s2.xls]

## Sheet: SubTable_2 (2)
Supplementary Table S2. Size of the IVF clinics reporting to the register in 2019.
Country	IVF clinics in the country		Size of included clinics (cycles per year)
	All	Included	<100	%	100-199	%	200-499	%	500-999	%	≥1000	%
Albania	10	1	0	0	1	100	0	0	0	0	0	0
Armemia	6	5	1	20	1	20	1	20	2	40	0	0
Austria	30	30	4	13.3	7	23.3	13	43.3	4	13.3	2	6.7
Belarus	8	7	0	0	0	0	5	71.4	1	14.3	1	14.3
Belgium	18	18	0	0	0	0	2	11.1	2	11.1	14	77.8
Bosnia-Herzegovina, Federation part	9	1	0	0	1	100	0	0	0	0	0	0
Bulgaria	36	36	17	47.2	8	22.2	7	19.4	2	5.6	2	5.6
Czech Republic	46	46	4	8.7	1	2.2	7	15.2	22	47.8	12	26.1
Denmark	19	19	0	0	0	0	1	5.2	6	31.6	12	63.2
Estonia	6	6	1	16.7	0	0	1	16.7	4	66.7	0	0
Finland	16	16	2	12.5	2	12.5	6	37.5	4	25	2	12.5
France	103	103	1	1	4	3.9	12	11.7	41	39.8	45	43.7
Germany	139	133	4	3	11	8.3	35	26.3	46	34.6	37	27.8
Greece	41	40	9	22.5	9	22.5	7	17.5	10	25	5	12.5
Hungary	14	11	0	0	0	0	1	9.1	5	45.5	5	45.5
Iceland	1	1	0	0	0	0	0	0	1	100	0	0
Ireland	9	2	0	0	0	0	0	0	1	50	1	50
Italy	189	189	39	20.6	36	19	59	31.2	40	21.2	15	7.9
Kazakhstan	23	18	2	11.1	1	5.6	4	22.2	6	33.3	5	27.8
Latvia	6	3	0	0	0	0	1	33.3	2	66.7	0	0
Lithuania	7	7	1	14.3	3	42.9	3	42.9	0	0	0	0
Luxembourg	1	1	0	0	0	0	0	0	0	0	1	100
Macedonia	5	5	1	20	0	0	1	20	2	40	1	20
Malta	2	2	2	100	0	0	0	0	0	0	0	0
Moldova	4	2	0	0	0	0	2	100	0	0	0	0
North-Montenegro	5	4	1	25	1	25	2	50	0	0	0	0
Norway	11	11	0	0	0	0	2	18.2	7	63.6	2	18.2
Poland	44	42	2	4.8	7	16.7	11	26.2	10	23.8	12	28.6
Portugal	25	25	3	12	3	12	7	28	9	36	3	12
Russia	299	219	11	5	32	14.6	60	27.4	58	26.5	58	26.5
Serbia	18	6	1	16.7	1	16.7	3	50	0	0	1	16.7
Slovakia	12	12	1	8.3	5	41.7	3	25	3	25	0	0
Slovenia	3	3	0	0	0	0	0	0	1	33.3	2	66.7
Spain	244	242	37	15.2893	44	18.1818	76	31.405	52	21.4876	33	13.6364
Sweden	19	18	0	0	0	0	1	5.6	7	38.9	10	55.6
Switzerland	28	28	3	10.7	6	21.4	8	28.6	11	39.3	0	0
The Nederlands	15	15	0	0	0	0	1	6.7	2	13.3	12	80
Turkey	167	26	0	0	1	3.8	6	23.1	11	42.3	8	30.8
Ukraine	50	49	10	20.4	9	18.4	10	20.4	11	22.4	9	18.4
UK	86	86	3	3.5	6	7	24	27.9	31	36	22	25.6
All*	1774	1488	160	10.7527	200	13.4409	382	25.672	414	27.8226	332	22.3118
