# Supplementary material for: ART in Europe, 2019: results generated from European registries by ESHRE
Source: Hum Reprod. 2023 Oct 17;38(12):2321–38. doi: 10.1093/humrep/dead197 (PMC10694409; doi:10.1093/humrep/dead197)
Supplement: dead197_Supplementary_Table_S3 [file dead197_supplementary_table_s3.xls]

## Sheet: SubTable_3 (2)
Supplementary Table S3. Reporting methods in all countries reporting to the EIM in 2019.
Country	Requirements	Responsibility	Reporting methods
			Cycles	Deliveries
All reporting
Austria	Compulsory	National Health Authority	Individual cycles	Individual cycles
Belgium	Compulsory	National Health Authority	Individual cycles	Individual cycles
Bulgaria	Compulsory	National Health Authority	Summaries of cycles reported by the clinics	Summaries of cycles reported by the clinics
Czech Republic	Compulsory	National Health Authority	Individual cycles	Individual cycles
Denmark	Compulsory	National Health Authority	Individual cycles	Individual cycles
Estonia	Compulsory	National Health Authority	Summaries of cycles reported by the clinics	Summaries of cycles reported by the clinics
Finland	Compulsory	National Health Authority	Summaries of cycles reported by the clinics	Summaries of cycles reported by the clinics
France	Compulsory	National Health Authority	Individual cycles	Individual cycles
Iceland	Compulsory	Medical Organization	Summaries of cycles reported by the clinics	Summaries of cycles reported by the clinics
Italy	Compulsory	National Health Authority	Summaries of cycles reported by the clinics	Summaries of cycles reported by the clinics
Lithuania	Compulsory	National Health Authority	Individual cycles	Individual cycles
Luxembourg	Compulsory	National Health Authority	Individual cycles	Individual cycles
North-Macedonia	Voluntary	National Health Authority	Summaries of cycles reported by the clinics	Summaries of cycles reported by the clinics
Malta	Compulsory	National Health Authority	Individual cycles	Individual cycles
Norway	Compulsory	National Health Authority	Summaries of cycles reported by the clinics	Summaries of cycles reported by the clinics
Portugal	Compulsory	National Health Authority	Individual cycles	Individual cycles
Slovakia	Compulsory	National Health Authority	Summaries of cycles reported by the clinics	Summaries of cycles reported by the clinics
Slovenia	Compulsory	National Health Authority	Summaries of cycles reported by the clinics	Summaries of cycles reported by the clinics
Switzerland	Compulsory	Medical Organization	Individual cycles	Individual cycles
The Nederlands	Compulsory	Medical Organization	Summaries of cycles reported by the clinics	Summaries of cycles reported by the clinics
UK	Compulsory	National Health Authority	Individual cycles	Individual cycles
Partially reporting
Albania	Voluntary	Medical Organization	Individual cycles	Individual cycles
Armemia	Voluntary	National Health Authority	Summaries of cycles reported by the clinics	Summaries of cycles reported by the clinics
Belarus	Compulsory	Medical Organization	Summaries of cycles reported by the clinics	Summaries of cycles reported by the clinics
Bosnia-Herzegovina, Federation part	Compulsory	National Health Authority	Individual cycles	Individual cycles
Germany	Voluntary	Medical Organization	Individual cycles	Individual cycles
Greece	Compulsory	National Health Authority	Summaries of cycles reported by the clinics	Summaries of cycles reported by the clinics
Hungary	Compulsory	National Health Authority	Individual cycles	Individual cycles
Ireland	Voluntary	Personal initiative	Summaries of cycles reported by the clinics	Summaries of cycles reported by the clinics
Kazakhstan	Voluntary	Medical Organization	Summaries of cycles reported by the clinics	Summaries of cycles reported by the clinics
Latvia	Voluntary	Personal initiative	Summaries of cycles reported by the clinics	Summaries of cycles reported by the clinics
Moldova	Voluntary	Medical Organization	Summaries of cycles reported by the clinics	Summaries of cycles reported by the clinics
Montenegro	Voluntary	National Health Authority	Summaries of cycles reported by the clinics	Summaries of cycles reported by the clinics
Poland	Voluntary	Medical Organization	Summaries of cycles reported by the clinics	Summaries of cycles reported by the clinics
Russia	Voluntary	Medical Organization	Summaries of cycles reported by the clinics	Summaries of cycles reported by the clinics
Serbia	Voluntary	National Health Authority	Summaries of cycles reported by the clinics	Summaries of cycles reported by the clinics
Spain	Compulsory	National Health Authority + Medical Organization	Summaries of cycles reported by the clinics	Summaries of cycles reported by the clinics
Sweden	Voluntary	National Health Authority	Individual cycles	Individual cycles
Turkey	Voluntary	Medical Organization	Summaries of cycles reported by the clinics	Summaries of cycles reported by the clinics
Ukraine	Voluntary	Medical Organization	Summaries of cycles reported by the clinics	Summaries of cycles reported by the clinics
