# Supplementary material for: ART in Europe, 2019: results generated from European registries by ESHRE
Source: Hum Reprod. 2023 Oct 17;38(12):2321–38. doi: 10.1093/humrep/dead197 (PMC10694409; doi:10.1093/humrep/dead197)
Supplement: dead197_Supplementary_Table_S4 [file dead197_supplementary_table_s4.xls]

## Sheet: SubTable_4 (2)
Supplementary Table S4. Countries where all clinics reported to the national register in 2019.
Country	Cycles	Population	Females of reproductive age (millions)	Cycles/million	Cycles/million females of reproductive age	ART deliveries	ART infants	National births	ART infants (%)
Austria	10809	8825644	1615782	1224.73	6689.64	2601	2601	85213	3
Belgium	34440	11635321	2140061	2959.95	16093	5956	6271	117695	5.3
Bulgaria	9424	7011475	1286145	1344.08	7327.32	1989		61882
Czech Republic	38717	10691502	1996437	3621.29	19393	6508	7037	112633	6.2
Denmark	15859	5841245	1074294	2715	14762.3	1942	3871	61167	6.3
Estonia	3575	1236253	215949	2891.8	16554.8	722	801	14099	5.7
Finland	8432	5556081	984558	1517.62	8564.25	1798		45866
France	118394	67625957	11831406	1750.72	10006.8	20466	22007	761627	2.9
Iceland	950	347209	68838	2736.1	13800.5	240	243	4454	5.5
Italy	85038	61449057	10662398	1384	7986	11975	13020	420084	3.1
Lithuania	1920	2768295	486900	693.568	3943.31	287	332	27393	1.2
Luxembourg	1257	617419	125286	2035.89	10033	115	255	7248	3.5
Malta	198	453321	100196	436.777	1976.13	7		4455
North-Macedonia	2986	2122376	526189	1406.91	5674.77	613	701	29000	2.4
Norway	11638	5419620	1031436	2147.38	11283.3	2611		54618
Portugal	12198	10314630	1931569	1182.59	6315.07	2471	2710	87026	3.1
Slovakia	5553	5442524	1080999	1020.3	5136.92			56689
Slovenia	5061	2102381	356799	2407.27	14184.5	1155	1234
Switzerland	11785	8343256	1575886	1412.52	7478.33	2145	2212	86172	2.6
The Nederlands	28213	17210116	3106929	1639.33	9080.67	5446		169680
UK	70313	66603767	12566197	1055.69	5595.41
All*	476760	301617449	54764254	1581	8706	69047	63295	2207001	3.4
ART cycles refer to IVF, ICSI, FER, ED, IVM, FOR and PGD combined. 798 deliveries after IVM and FOR were excluded from the calculation;
Totals refer to these countries were data were reported.
Population data:
https://www.census.gov/data-tools/demo/idb/#/pop?COUNTRY_YEAR=2019&COUNTRY_YR_ANIM=2019&FIPS_SINGLE=AL&FIPS=UK&popPages=BYAGE&POP_YEARS=2019&menu=popViz&ageGroup=5Y
