# Supplementary material for: ART in Europe, 2019: results generated from European registries by ESHRE
Source: Hum Reprod. 2023 Oct 17;38(12):2321–38. doi: 10.1093/humrep/dead197 (PMC10694409; doi:10.1093/humrep/dead197)
Supplement: dead197_Supplementary_Table_S5 [file dead197_supplementary_table_s5.xls]

## Sheet: SubTable_5 (4)
Supplementary Table S5. Pregnancies and deliveries after IVF in 2019.
Country	Cycles	Aspirations	Freeze All		Transfers	Clinical Pregnancies	Deliveries	Pregnancies per cycle (%)	Pregnancies per aspiration (%)	Pregnancies per transfer (%)	Deliveries per cycle (%)	Deliveries per aspiration (%)	Deliveries per transfer (%)
			Oocytes	Embryos
Albania
Armemia	654	621	15	364	257	132	118	48	54.5	51.3619	42.9	48.8
Austria	1839	0	0	0	1367	505		27.5		36.9422
Belarus	1188	1014	0	179	735	321	188	31.8	38.4	43.6735	18.6	22.5	25.5782
Belgium		2578	0	358	1934	544	401		24.5	28.1282		18.1	20.7342
Bosnia-Herzegovina, Federation part
Bulgaria	798	798	0	175	524	163	139	26.2	26.2	31.1069	22.3	22.3	26.5267
Czech Republic	652	357	1	19	311	98	83	15.5	29.1	31.5113	13.1	24.6	26.6881
Denmark	7657	6823	0	836	4697	1380	840	20.2	23	29.3805	12.3	14	17.8838
Estonia	669	657	0	84	455	130	110	22.2	22.7	28.5714	18.8	19.2	24.1758
Finland	2374	2228	0	0	1541	559	442	23.5	25.1	36.2751	18.6	19.8	28.6827
France	23733	20952	0	3769	13407	3851	3298	19.3	22.4	28.7238	16.5	19.2	24.5991
Germany	21949	19610	56	1437	15259	5215	3865	25.4937	28.7851	34.1766	18.8942	21.3336	25.3293
Greece	2370	2298	19	516	1451	471	354	25.7	26.7	32.4604	19.3	20.1	24.397
Hungary
Iceland	256	234	0	37	167	57	38	26	28.9	34.1317	17.4	19.3	22.7545
Ireland	607	553	0	54	457	189	139	34.2	37.9	41.3567	25.1	27.9	30.4158
Italy	7387	6730	0	0	4885	1337	938	18.1	19.9	27.3695	12.7	13.9	19.2016
Kazakhstan	2750	2750	59	998	1516	611	446	36.1	36.1	40.3034	26.3	26.3	29.4195
Latvia	122	122	0	57	46	29	20	44.6	44.6	63.0435	30.8	30.8	43.4783
Lithuania	694	685	0	1	636	364	165	52.5	53.2	57.2327	23.8	24.1	25.9434
Luxembourg	253	230	0	29	168	48	37	21.4	23.9	28.5714	16.5	18.4	22.0238
Malta
Moldova
Montenegro
North-Macedonia	200	160	2	10	148	72	38	38.3	48.6	48.6486	20.2	25.7	25.6757
Norway	3704	3540			2661	973	845	26.2689	27.4859	36.5652	22.8132	23.8701	31.755
Poland	173	173	0	57	101	45	36	38.8	38.8	44.5545	31	31	35.6436
Portugal	2425	2303	2	536	1526	544	398	28.8	30.8	35.6488	21.1	22.5	26.0813
Russia	35645	34842	0	6634	24366	9362	6302	32.3	33.2	38.4224	21.7	22.3	25.8639
Serbia		1000	0	143	788	270	195		31.5	34.264		22.8	24.7462
Slovakia
Slovenia	1313	1288	2	114	1024	402	313	33.6	34.3	39.2578	26.1	26.7	30.5664
Spain	5807	5344	0	1107	3472	1180	877	25.1	27.8	33.9862	18.7	20.7	25.2592
Sweden	6190	5845	58	729	4417	1552	1292	28.7	30.7	35.137	23.9	25.5	29.2506
Switzerland	765	719	0	0	408	152	116	19.9	21.1	37.2549	15.2	16.1	28.4314
The Nederlands	6240	5384	0	0	4519	1644	1201	26.3	30.5	36.3797	19.2	22.3	26.5767
Turkey	170	136	7	24	123	61	40	43.9	58.1	49.5935	28.8	38.1	32.5203
Ukraine	514	488	25	97	366	163	112	41.6	44.5	44.5355	28.6	30.6	30.6011
UK	18106	16072	0	0	13275
All*	157204	146534	246	18364	107007	32424	23386	26.2	28.5	34.5922	19.2	20.9	25.3191
*Total refers to these countries were data were reported.
The recording of deliveries is incomplete, see Suppl Table XIII.
For Belgium and Serbia no data on initiated cycles available.
Data on deliveries not available for Austria
Data on pregnancies and deliveries not available for the UK
No data available for Albania, Bosnia, Hungary, Malta, Moldova, Montenegro and Slovakia
