# Supplementary material for: ART in Europe, 2019: results generated from European registries by ESHRE
Source: Hum Reprod. 2023 Oct 17;38(12):2321–38. doi: 10.1093/humrep/dead197 (PMC10694409; doi:10.1093/humrep/dead197)
Supplement: dead197_Supplementary_Table_S6 [file dead197_supplementary_table_s6.xls]

## Sheet: SubTable_6 (4)
Supplementary Table S6. Pregnancies and deliveries after ICSI in 2019.
Country	Cycles	Aspirations	Freeze All		Transfers	Clinical Pregnancies	Deliveries	Pregnancies per cycle (%)	Pregnancies per aspiration (%)	Pregnancies per transfer (%)	Deliveries per cycle (%)	Deliveries per aspiration (%)	Deliveries per transfer (%)
			Oocytes	Embryos
Albania	94	94	0	19	66	31	26	41.3	41.3	46.9697	34.7	34.7	39.3939
Armemia	727	693	0	312	287	111	93	26.7	29.1	38.676	22.4	24.4	32.4042
Austria	5485		0	0	4347	1472		26.8		33.8624
Belarus	2279	1948	20	375	1400	523	261	27.8	33.7	37.3571	13.9	16.8	18.6429
Belgium		13812	0	2543	10114	3015	2203		26.8	29.8102		19.5	21.7817
Bosnia-Herzegovina, Federation part		91	0	4	71	37	26		42.5	52.1127		29.9	36.6197
Bulgaria	5684	5684	585	1033	2887	986	873	24.2	24.2	34.1531	21.5	21.5	30.239
Czech Republic	14168	13886	20	1312	9840	2958	1950	23	23.6	30.061	15.2	15.5	19.8171
Denmark	6350	5516	0	680	3795	1211	855	21.4	25	31.9104	15.1	17.7	22.5296
Estonia	1458	1424	2	219	1045	362	279	29.3	30.1	34.6411	22.6	23.2	26.6986
Finland	1619	1526	0	0	1023	302	238	18.7	19.8	29.521	14.7	15.6	23.2649
France	45080	41871	355	6910	27025	8013	6884	21.2	23.2	29.6503	18.2	19.9	25.4727
Germany	54348	49330	231	3785	38478	12397	9071	24.6305	27.358	32.2184	18.0223	20.0181	23.5745
Greece	13282	13118	980	5163	5833	2279	1387	31.9	32.7	39.0708	19.4	19.9
Hungary
Iceland	211	202	0	40	132	53	44	31	32.7	40.1515	25.7	27.2	33.3333
Ireland	722	653	1	76	520	230	185	35.7	39.9	44.2308	28.7	32.1	35.5769
Italy	42937	39360	0	0	23846	6416	4213	14.9	16.3	26.906	9.8	10.7	17.6675
Kazakhstan	5598	5598	128	1957	2677	1181	968	33.6	33.6	44.1165	27.6	27.6	36.1599
Latvia	671	664	10	233	334	157	102	36.7	37.3	47.006	23.8	24.2	30.5389
Lithuania	819	789	2	0	750	364	91	44.6	46.3	48.5333	11.1	11.6	12.1333
Luxembourg	499	474	0	81	331	107	78	25.6	27.2	32.3263	18.7	19.8	23.565
Malta	161
Moldova	628	610	2	0
Montenegro	611	589	2	22	481	185	148	31.5	32.7	38.4615	25.2	26.2	30.7692
North-Macedonia	2166	2076	30	253	1586	719	450	38.2	40.1	45.3342	23.9	25.1	28.3733
Norway	3418	3231			2359	808	720	23.6396	25.0077	34.2518	21.065	22.2841	30.5214
Poland	16268	15300	446	4440	8783	3417	2137	30.0211	32.8116	33.7488	18.7753	20.5205	24.3311
Portugal	4028	3674	11	1153	2166	731	543	25.5	29.1	33.7488	19	21.6	25.0693
Russia	52348	51078	0	11224	33754	11858	7456	28.8	29.8	35.1307	18.1	18.7	22.0892
Serbia		1009	0	137	723	265	185		30.4	36.6528		21.2	25.5878
Slovakia	5317
Slovenia	1956	1860	5	97	1554	464	373	25	26.4	29.8584	20.1	21.2	24.0026
Spain	42316	37976	0	10807	19660	6926	5143	22	25.5	35.2289	16.3	18.9	26.1597
Sweden	5938	5555	21	571	4170	1415	1193	26.5	28.5	33.9329	22.3	24	28.6091
Switzerland	5276	4861	0	0	2799	915	692	17.3	18.8	32.6902	13.1	14.2	24.7231
The Nederlands	7101	6483	0	0	5677	2182	1630	30.7	33.7	38.4358	23	25.1	28.7123
Turkey	19702	11075			7673	2975	2348	15.1	26.8623	38.7723	11.9176	21.2009	30.6008
Ukraine	14515	14133	95	8657	5381	2520	1930	43.7	46.8	46.8314	33.5	35.9	35.8669
UK	20733	20474	0	0	17604
All*	404513	376717	2946	62103	249171	77585	54775	23.4	26.2	33.5043	17	18.8	24.1
*Total rates refer to these countries were data were reported.
The recording of deliveries is incomplete, see Suppl Table XIII.
For Belgium and Serbia no data on initiated cycles available.
Data on deliveries not available for Austria
Data on pregnancies and deliveries not available for the UK.
No data available for Hungary, Malta and Slovakia
