# Supplementary material for: ART in Europe, 2019: results generated from European registries by ESHRE
Source: Hum Reprod. 2023 Oct 17;38(12):2321–38. doi: 10.1093/humrep/dead197 (PMC10694409; doi:10.1093/humrep/dead197)
Supplement: dead197_Supplementary_Table_S7 [file dead197_supplementary_table_s7.xls]

## Sheet: SubTable_7 (3)
Supplementary Table S7. Pregnancies and deliveries after FET (IVF and ICSI together) in 2019.
Country	Thawings	Transfers	FET transfer cleavage	FET transfer blastocyst	FET transfer unknown	% FET transfer cleavage	% FET transfer blastocyst	Clinical Pregnancies	Clinical Pregnancies cleavage	Clinical Pregnancies blastocyst	Deliveries	Pregnancies per thawing (%)	Pregnancies per transfer (%)	Pregnancies per cleavage stage transfer (%)	Pregnancies per blastocyst stage transfer (%)	Deliveries per thawing (%)	Deliveries per transfer (%)
Albania	73	73	41	32	0	56.1644	43.8356	20	9	11	15	27.4	27.4	21.9512	34.375	20.5	20.5
Armemia	2143	2085	944	1141	0	45.2758	54.7242	815	402	413	702	38	39.1	42.5847	36.1963	32.8	33.7
Austria	3485	3458			3458			1155			961	33.1	33.4			27.5753	27.7906
Belarus	1316	1276	60	1216	0	4.70219	95.2978	496	27	469	320	37.7	38.9	45	38.5691	24.3	25.1
Belgium	14597	13848			13848			4173			2902	28.6	30.1			19.9	21
Bosnia-Herzegovina, Federation part	71	71	24	47	0	33.8028	66.1972	16	1	15	11	22.5	22.5	4.16667	31.9149	15.5	15.5
Bulgaria	1832	1796			1796			736			621	40.2	41			33.9	34.6
Czech Republic	16174	15821			15821			5022			3057	31	31.7			18.9	19.3
Denmark		7315			7315			2755			1830		37.6623				25.0171
Estonia	1142	1092	97	995	0	8.88278	91.1172	345	29	316	255	30.2	31.6	29.8969	31.7588	22.3	23.4
Finland		3575	1333	2242	0	37.2867	62.7133	1172	386	786	892		32.8	28.9572	35.058		25
France	45312	44033	12471	31562	0	28.3219	71.6781	11493	2779	8714	9613	25.4	26.1	22.2837	27.6092	21.2	21.8
Germany	30430	28877	10718	15067	3092	41.5668	58.4332	8690	2361	5471	6163	28.6	30.1	22.0284	36.3111	20.3	21.3
Greece	5607	5528	1778	3750	0	32.1635	67.8365	2516	602	1914	1584	44.9	45.5	33.8583	51.04	28.3	28.7
Hungary	1616	1616			1616			392			296	24.3	24.3			18.3	18.3
Iceland	377	377			377			160			125	42.4	42.4			33.2	33.2
Ireland	814	805	3	802	0	0.372671	99.6273	346	1	345	262	42.5	43	33.3333	43.0175	32.2	32.5
Italy	21796	21078			21078			6758			4412	31	32.1			20.2	20.9
Kazakhstan	4860	4860	300	4560	0	6.17284	93.8272	2237	104	2133	1702	46	46	34.6667	46.7763	35	35
Latvia	661	651	54	597	0	8.29493	91.7051	297	14	281	202	44.9	45.6	25.9259	47.0687	30.6	31
Lithuania	387	334	51	283	0	15.2695	84.7305	187	51	136	28	48.3	56	100	48.0565	7.2	8.4
Luxembourg		505	267	238	0	52.8713	47.1287	184	85	99	125		36.4	31.8352	41.5966		24.8
Malta	23							9			7	39.1				19.9
Moldova	415	379			379			140			103	33.7	36.9			30.4
Montenegro	75	75	33	42	0	44	56	31	10	21	29	41.3	41.3	30.303	50	24.8	27.2
North Macedonia	408	408	111	297	0	27.2059	72.7941	188	69	119	81	46.1	46.1	62.1622	40.0673	38.7	38.7
Norway	4516	4185			4185			1265			1046	28	30.2			23.2	25
Poland	13346	13105	2842	10263	0	21.6864	78.3136	4961	821	4140	3400	37.2	37.9	28.8881	40.3391	25.5	25.9
Portugal	3125	3028	821	2207	0	27.1136	72.8864	1155	204	951	801	37	38.1	24.8477	43.0902	25.6	26.5
Russia	50864	50389	863	43487	6039	1.94589	98.0541	21486	220	18591	13737	42.2	42.6	25.4925	42.7507	27	27.3
Serbia	465	456	236	220	0	51.7544	48.2456	112	35	77	71	24.1	24.6	14.8305	35	15.3	15.6
Slovakia
Slovenia	1721	1690	4	1686	0	0.236686	99.7633	612	1	611	459	35.6	36.2	25	36.2396	26.7	27.2
Spain	30357	29495	8510	20985	0	28.8523	71.1477	11396	2431	8965	8056	37.5	38.6	28.5664	42.721	26.5	27.3
Sweden		7625	432	7193	0	5.66557	94.3344	3158	110	3048	2668		41.4	25.463	42.3745		35
Switzerland	5124	4688	4325	363	0	92.2568	7.74317	1763	1604	159	1272	34.4	37.6	37.0867	43.8017	24.8	27.1
The Nederlands		14257			14257			3831			2527		26.9				17.7
Turkey	8433	8197	1670	6527	0	20.3733	79.6267	4177	414	3763	3294	49.5	51	24.7904	57.6528	39.1	40.2
Ukraine	13849	13518	1297	12221	0	9.59461	90.4054	6936	498	6438	5734	50.1	51.3	38.3963	52.6798	41.4	42.4
UK	24368	23954	1180	22774	0	4.92611	95.0739							0	0
All*	309782	334523	50465	190797	93261	20.9171	79.0829	111185	13268	67986	79363	35.1	35.8	26.9	40.5	25	25.6
The recording of deliveries is incomplete, see Suppl. Table XIV. *Total rates refer to these countries were data were reported.
Data on the number of thawings are not available for Denmark, Finland, Hungary and the Netherlands.
For Austria, Hungary, Lithuania, Romania and the Netherlands no data on deliveries available.
For the Czech Republic, no data on pregnancies and deliveries are available. For Serbia, no data are available.
