# Supplementary material for: ART in Europe, 2019: results generated from European registries by ESHRE
Source: Hum Reprod. 2023 Oct 17;38(12):2321–38. doi: 10.1093/humrep/dead197 (PMC10694409; doi:10.1093/humrep/dead197)
Supplement: dead197_Supplementary_Table_S8 [file dead197_supplementary_table_s8.xls]

## Sheet: SubTable_8 (3)
Supplementary Table S8. Pregnancies and deliveries after egg donation (ED, fresh and frozen cycles) in 2019.
Country	Donation	Aspirations, fresh	Transfers, fresh	Transfers FOR	Transfers, thawed	Pregnancies, fresh	Pregnancy FOR	Pregnancies, thawed	Pregnancies/fresh ET (%)	Pregnancy FOR %	Pregnancies/thawed ET (%)	Deliveries, fresh +FOR+ frozen	Deliveries/aspiration (%)	Deliveries/ ET (%)
Albania	4	4	2	5	3	0	4	2		80	66.7	4	100	40
Armemia	168	165	188	32	324	91	14	145	48.4	43.8	44.8	208	126.1	38.2
Austria		40
Belarus	32	32	22	102	16	14	40	6	63.6	39.2	37.5	30	93.8	21.4
Belgium	562	538	305	209	1186	96	61	333	31.5	29.2	28.1	359	66.7	21.1
Bosnia-Herzegovina, Federation part
Bulgaria	741	741	421	103	239	203	39	123	48.2	37.9	51.5	323	43.6	42.3
Czech Republic	5387	5333	4675	236	963	2071	91	379	44.3	38.6	39.4	1311	24.6	22.3
Denmark	820	503	122	0	1023	53	0	257	43.4		25.1	171	34	14.9
Estonia	133	126	77	86	83	31	36	30	40.3	41.9	36.1	75	59.5	30.5
Finland			140	80	472	62	30	140	44.3	37.5	29.7	163		23.6
France		843	516	298	782	186	69	204	36	23.2	26.1	384	45.6	24.1
Germany
Greece	1868	931	1325	594	2909	750	398	1478	56.6	67	50.8	1742	187.1	36.1
Hungary
Iceland		47	59	0	47	18	0	22	30.5		46.8	33	70.2	31.1
Ireland	4	4	3	0	5	1	0	2	33.3		40	2	50	25
Italy			1	3290	3557	1	1228	1338	100	37.3	37.6	1747		25.5
Kazakhstan		853	527	398	846	269	196	437	51	49.2	51.7	695	81.5	39.2
Latvia		87	30	34	132	12	15	62	40	44.1	47	51	58.6	26
Lithuania	2	2	2	0	4	2	0	3	100		75	2	100	33.3
Luxembourg
Malta
Moldova
Montenegro
North-Macedonia	12	12	12	200	0	8	66	0	66.7	33		44	366.7	20.8
Norway
Poland	307	307	99	483	510	52	180	224	52.5	37.3	43.9	308	100.3	28.2
Portugal	1040	1016	314	199	1302	171	77	571	54.5	38.7	43.9	630	62	34.7
Russia	5355	5171	2983	2672	4501	1154	1113	2534	38.7	41.7	56.3	3275	63.3	32.2
Serbia
Slovakia		241	0	0	236
Slovenia	2	2	0	0	1	0	0	0			0	0	0	0
Spain	15876	14521	8774	6341	20559	4980	3203	8521	56.8	50.5	41.4	12313	84.8	34.5
Sweden	159	141	60	16	255	27	6	91	45	37.5	35.7	95	67.4	28.7
Switzerland
The Nederlands
Turkey
Ukraine	3264	1242	1087	247	779	723	131	500	66.5	53	64.2	1191	95.9	56.4
UK	1506	1504	1188	497	2200
All*	37242	34406	22932	16122	42934	10975	6997	17402	50.5	44.8	43	25156	71.3	32.3
*Total rates refer to these countries were data were reported. The recording of deliveries is incomplete, see suppl. table XVI.
No data available for Austria, Bosnia, Germany, Hungary, Italy, Luxembourg, Malta, Moldova, Montenegro, Norway, Serbia, The Netherlands and Turkey

## Sheet: Sheet1
Transfers, fresh	Pregnancies, fresh
2	0	0
188	91	48.4043
22	14	63.6364
305	96	31.4754
421	203	48.2185
4675	2071	44.2995
122	53	43.4426
77	31	40.2597
140	62	44.2857
516	186	36.0465
1325	750	56.6038
59	18	30.5085
3	1	33.3333
1	1	100
527	269	51.0436
30	12	40
2	2	100
12	8	66.6667
97	50	51.5464
314	171	54.4586
2983	1154	38.6859
0
0	0
8774	4980	56.7586
60	27	45
1087	723	66.5133
1188
22930	10973	50.4738
