# Supplementary material for: ART in Europe, 2019: results generated from European registries by ESHRE
Source: Hum Reprod. 2023 Oct 17;38(12):2321–38. doi: 10.1093/humrep/dead197 (PMC10694409; doi:10.1093/humrep/dead197)
Supplement: dead197_Supplementary_Table_S9 [file dead197_supplementary_table_s9.xls]

## Sheet: SubTable_9 (2)
Supplementary Table S9. Aspirations, pregnancy and delivery rates by age distribution (years) of women treated with IVF in 2019.
Country	Aspirations (%)			Pregnancy rates (%)			Delivery rates (%)
	<34	35-39	≥40	<34	35-39	≥40	<34	35-39	≥40
Albania
Armemia	45.6	31.2	23.2	26.9	18	14.6
Austria
Belarus	41.2	47.9	10.8	42.8	25.5	16.4	25.1	15.4	7.3
Belgium	40.6	33.6	25.9	27.6	20.5	11.7	22.3	14.5	6.4
Bosnia-Herzegovina, Federation part
Bulgaria
Czech Republic	58	33.6	8.4	31.9	25	6.7	26.6	22.5	3.3
Denmark	37.8	31	31.2	22.2	23.5	14.6	18.8	12.4	4.4
Estonia	37	39.7	23.3	27.2	18.8	9.8	24.7	15.3	6.5
Finland	44.5	35.8	19.7	30.4	26	11.6	25.1	20.6	6.6
France	48.7	35.4	15.9	21.4	17.8	10.6	19	14.8	7.8
Germany	42.4	42.8	14.9	31.8	25.9	14.1	25.2	18.4	8.3
Greece	13.9	31.9	54.2	42.5	26.2	11.5	36.9	20.3	7
Hungary
Iceland	42.7	31.2	26.1	32	23.3	13.1	23	16.4	4.9
Ireland	19.5	53.9	26.6	31.5	39.6	25.2	26.9	30.2	13.6
Italy	28.2	39.3	32.5	25.9	22	12.1	19.9	16	6.2
Kazakhstan	47.7	33	19.2	26	24.2	9.3	19.6	18.1	4.7
Latvia	59	33.6	7.4	23.6	22	33.3	18.1	14.6	11.1
Lithuania	53.5	32.3	14.2	54.9	42	56.7	30.1	15.1	6.7
Luxembourg	33	28.7	38.3	28.9	18.2	15.9	26.3	15.2	8
Malta
Moldova
Montenegro
North-Macedonia	41.3	31.3	27.5	66.7	38	20.5	37.9	16	11.4
Norway	50	36	14	32.6	26.1	12.8	28.8	22.7	9.1
Poland	61.3	32.4	6.4	28.3	25	9.1	22.6	19.6	9.1
Portugal	32.6	51.8	15.5	28.6	23.2	14.5	23.3	17	5.6
Russia	51.3	33.6	15	30.4	26.6	12.8	22.8	18.4	6.6
Serbia	35.1	27.6	37.3	36.2	40.6	8.3	25.9	32.2	4
Slovakia
Slovenia	37.7	37.7	24.6	36.8	35.1	16.7	31.9	26.4	9.5
Spain	28	51.6	20.4	25.2	22.7	16.2	21.1	16.7	9.2
Sweden	55.3	31.5	13.1	30.1	24.4	16.6	26.6	19.1	10.7
Switzerland	31.6	43.8	24.6	25.6	21.9	14.1	21.6	16.2	9
The Nederlands
Turkey	32.4	38.2	29.4	72.7	46.2	12.5	50	28.8	7.5
Ukraine	70.7	21.5	7.8	35.9	27.6	26.3	25.5	19	10.5
UK	39.8	39.3	21	0	0
All*	43.8	37.1	19	25.5	21.2	11.5	20.3	15.3	6.1
All: percentage of cycles per age group is computed among all countries giving the distribution. Pregnancy and delivery rates are computed on the countries providing them.
