# Supplementary material for: ART in Europe, 2019: results generated from European registries by ESHRE
Source: Hum Reprod. 2023 Oct 17;38(12):2321–38. doi: 10.1093/humrep/dead197 (PMC10694409; doi:10.1093/humrep/dead197)
Supplement: dead197_Supplementary_Table_S10 [file dead197_supplementary_table_s10.xls]

## Sheet: SubTable_10 (2)
Supplementary Table S10. Aspirations, pregnancy and delivery rates by age distribution (years) of women treated with ICSI in 2019.
Country	Aspirations (%)			Pregnancy rates (%)			Delivery rates (%)
	<34	35-39	≥40	<34	35-39	≥40	<34	35-39	≥40
Albania	51.1	26.6	22.3	39.6	24	28.6	35.4	16	23.8
Armemia	43	32.6	24.4	24.8	11.5	6.5
Austria
Belarus	46.7	39.9	13.4	32.3	24.2	15.4	16.7	12.7	3.8
Belgium	47.3	30.8	21.9	26.3	21.4	12.9	21.2	14.7	6.4
Bosnia-Herzegovina, Federation part	45.1	29.7	25.3	51.2	40.7	21.7	41.5	22.2	13
Bulgaria
Czech Republic	40.7	36.6	22.7	29.2	21.1	7.5	20.7	13.2	3.5
Denmark	51.3	28.2	20.6	26.6	20.1	12.9	21.2	12.7	4.9
Estonia	42.4	36.9	20.6	29.6	24	19.4	23.8	17.5	14.6
Finland	45.7	37	17.3	25.7	18.1	8	21.1	14.3	3.8
France	51	33.9	15.2	22.7	17.9	10	20.3	14.9	6.8
Germany	41.5	41.2	17.3	31.9	24.3	11.4	24.9	17.2	5.9
Greece	19.6	34.9	45.4	27.1	22.8	9	18.9	13.9	4.4
Hungary	34.9	33.1	32	31.4	23.2	12.2	26.6	17.8	6.5
Iceland	51	35.1	13.9	29.1	26.8	14.3	23.3	25.4	7.1
Ireland	27.3	51.9	20.8	37.6	38.3	24.3	30.9	32.4	14.7
Italy	27.9	38.5	33.6	22.4	18.2	9.1	16.1	12.2	4.5
Kazakhstan	52.1	31.6	16.3	22.1	23.3	13.7	17.5	21.6	8.2
Latvia	49.6	32.7	17.7	33.6	24.1	12.9	21.2	16.6	7.9
Lithuania	50.2	32	17.8	50.1	50.6	29.2	13.7	14.6	1.5
Luxembourg	33.3	38.8	27.8	17.1	31	17.4	15.2	21.7	10.6
Malta	0	0	100
Moldova
Montenegro	41.6	28	30.4	47.3	27.9	12.8	39.6	23	7.3
North-Macedonia	37.3	33.2	29.4	50.8	30.1	19.1	34.2	18.4	9.5
Norway	49.4	36.7	13.8	32	22.1	7.8	29.3	18.9	6.3
Poland	48	36.6	15.2	26.8	20.9	10.9	17	13.2	5.5
Portugal	33.2	46.5	20.4	23.6	21.1	11.1	18.5	15.7	6.7
Russia	45.9	33.7	20.4	26.2	24	11.8	19.3	16	5.9
Serbia	37.9	31.5	30.6	31.9	34	11.3	22.3	25.5	6.1
Slovakia
Slovenia	45.3	35.5	19.2	30.4	23	15.6	26.1	17.6	10.3
Spain	31.2	48	20.8	21.7	20.6	10.2	17.6	15	5.8
Sweden	57.3	30.1	12.6	30.5	21.3	12.8	26.7	16.7	9.1
Switzerland	32.8	42.6	24.6	25.4	19	9.7	20.9	14.2	5.5
The Nederlands
Turkey	46.2	32.2	21.7	31.4	27.4	16.3	28.4	20.2	7.5
Ukraine	49	33.6	17.4	21.3	16.7	10.4	15.5	13.5	8.7
UK	43.7	38.6	17.8	0	0
All*	41.2	37.2	21.6	24.9	20.3	10.3	19.4	14.4	5.5
