# Supplementary material for: ART in Europe, 2019: results generated from European registries by ESHRE
Source: Hum Reprod. 2023 Oct 17;38(12):2321–38. doi: 10.1093/humrep/dead197 (PMC10694409; doi:10.1093/humrep/dead197)
Supplement: dead197_Supplementary_Table_S11 [file dead197_supplementary_table_s11.xls]

## Sheet: SubTable_11 (3)
Supplementary Table S11. Thawings, pregnancy and delivery rates by age distribution (years) of women treated with FET in 2019.
Country	Thawings (%)			Pregnancy rates (%)			Delivery rates (%)
	<34	35-39	≥40	<34	35-39	≥40	<34	35-39	≥40
Albania	61.6	26	12.3	33.3	15.8	22.2	28.9	5.3	11.1
Armemia	39.5	32.4	28.1	43.4	40.9	27.2	39.7	34.7	20.7
Austria
Belarus	56.8	34.8	8.3	43.9	33.9	19.8	32	21.3	9.9
Belgium	58.7	28.3	12.9	31	27.8	19.5	22.4	18.6	11.3
Bosnia-Herzegovina, Federation part	49.3	32.4	18.3	28.6	21.7	7.7	17.1	17.4	7.7
Bulgaria
Czech Republic	35.7	30.1	34.3	34.6	30.5	27.8	22.9	19.1	14.6
Denmark	51.6	29.7	18.7	37.8	33	29.7	28.6	19.9	13.8
Estonia	50.5	34.7	14.8	34	29	20.1	23.7	24.5	12.4
Finland
France	90.1	7.4	2.4	25.8	24	14.2	21.6	20.3	9.8
Germany	47	38.9	14	31.6	28.2	19.4	23.3	19.7	11.5
Greece	28.9	36.8	34.2	54	47.8	34	37.2	30.3	18.5
Hungary	43.1	35.6	21.3	28.2	25.9	13.6	21.8	19.3	9.6
Iceland	49.9	31	19.1	49.5	40.2	27.8	42.6	29.1	15.3
Ireland	24.3	54.7	21	47	43.8	33.9	38.9	32.8	22.8
Italy	38.3	41.2	20.5	34.3	32.2	22.5	23.4	21.4	12
Kazakhstan	57.6	25.9	16.5	52.1	44.7	27.4	36.7	27.7	18
Latvia	53.9	31.9	14.1	50.7	42.5	39	34	25.9	22.1
Lithuania	67.1	27.1	5.8	52.3	57.4	15.4	9.9	21.3	0
Luxembourg	42	37	21	45.8	34.8	20.8	29.7	23.5	17
Macedonia	42.4	30.1	27.5	59.5	47.2	24.1	28.3	19.5	7.1
Malta
Moldova
Montenegro	52	30.7	17.3	46.2	43.5	23.1	43.6	43.5	15.4
Norway	55	35	10	31.2	25	20.8	26.6	20.2	14.6
Poland	48.3	38.4	13.3	42.4	35.5	23	29.5	24.5	13.4
Portugal	37.2	44.6	18.2	43.9	36.3	24.4	31.9	25.2	13.9
Russia	53.3	32.4	14.3	45.7	41.2	28.7	32.2	28.3	16.6
Serbia	40.9	28.2	31	31.6	22.9	15.3	18.9	16	9.7
Slovakia
Slovenia	49.2	39.2	11.6	36	36.7	29.6	28.5	26.5	19.6
Spain	36.1	46.7	17.2	42.7	37.3	27.4	32	26	16.5
Sweden	61.7	26.6	11.6	45	38.3	29.9	39.1	32.1	20
Switzerland	35.9	44.6	19.4	39.9	34.5	24.1	29.9	24.6	15.9
The Nederlands
Turkey	47.8	30.9	21.3	56.1	52.2	30.8	45.4	40.7	22.3
Ukraine	48.7	31.1	20.3	54.5	48.2	42.5	44.3	40.7	35.5
UK	42.8	40.7	16.5	0	0
All*	52.4	32.1	15.5	34.7	32.2	24.5	26.2	22.7	14.9
All: percentage of cycles per age group is computed among all countries giving the distribution. Pregnancy and delivery rates are computed on the countries providing them
