# Supplementary material for: ART in Europe, 2019: results generated from European registries by ESHRE
Source: Hum Reprod. 2023 Oct 17;38(12):2321–38. doi: 10.1093/humrep/dead197 (PMC10694409; doi:10.1093/humrep/dead197)
Supplement: dead197_Supplementary_Table_S12 [file dead197_supplementary_table_s12.xls]

## Sheet: SubTable_12 (2)
Supplementary Table S12. Transfers, pregnancy and delivery rates by age distribution (years) of women treated with ED in 2019.
Country	Transfers (%)			Pregnancy rates (%)			Delivery rates (%)
	<34	35-39	≥40	<34	35-39	≥40	<34	35-39	≥40
Albania	20	0	80	50		62.5	50		37.5
Armemia	19.9	36	44.1	63	45.4	38.8	59.3	38.3	28.8
Austria
Belarus	17.4	34.1	48.6	41.7	42.6	44.8	12.5	31.9	17.9
Belgium	21.7	21.7	56.6	33.3	29.8	26.7	24.7	23.3	18.9
Bosnia-Herzegovina, Federation part
Bulgaria
Czech Republic	11.2	21.4	67.4	45.5	44.9	42.3	24.3	24	21.5
Denmark	17.2	25.2	57.6	35.5	25.6	25.2	20.8	14.2	13.5
Estonia	6.1	15.9	78	40	46.2	38	26.7	30.8	30.7
Finland	15.4	20.6	64.1	34.9	33.1	33.5	21.7	24.6	23.8
France	36	42	21.9	30.1	26.4	31.1	24.9	22.1	26.6
Germany
Greece	5.2	11.8	83	60.6	70.7	51.7	30.3	48.7	34.7
Hungary
Iceland	23.6	16	60.4	32	29.4	42.2	28	29.4	32.8
Ireland	25	0	75	50		33.3	50		16.7
Italy	5	15	80	43.6	37.4	37.1	25.3	26	25.4
Kazakhstan	24.6	27.7	47.8	54.8	54.8	46.9	42.6	40.9	33.4
Latvia	9.7	12.3	78.1	53.3	36.8	44.6	46.7	26.3	24.8
Lithuania	50	0	50	100		100	100		100
Luxembourg
Macedonia	4.7	15.6	79.7	40	39.4	33.7	40	30.3	17.8
Malta
Moldova
Montenegro
Norway
Poland	16.8	30.6	52.7	51.4	42.2	38.4	33.3	31.4	24.7
Portugal	6	17	77	43.1	47.1	44.8	31.2	38	34.3
Russia	17.8	27.1	55.1	52.3	52.3	42.1	38.2	39.8	28.2
Serbia
Slovakia
Slovenia	0	0	100
Spain	5.5	19.2	75.3	48.6	50.4	47.1	37	38.6	34.5
Sweden	48.3	34.4	17.2	38.1	39.5	31.6	31.3	31.6	15.8
Switzerland
The Nederlands
Turkey
Ukraine	23.7	30.9	45.4	67.9	65.5	61.1	59.5	62.6	50.5
UK	18.8	21.6	59.6	0	0
All*	11.4	21.2	67.5	43.4	45.1	41.9	31.4	33.8	29.1
All: percentage of cycles per age group is computed among all countries giving the distribution. Pregnancy and delivery rates are computed on the countries providing them
