# Supplementary material for: ART in Europe, 2019: results generated from European registries by ESHRE
Source: Hum Reprod. 2023 Oct 17;38(12):2321–38. doi: 10.1093/humrep/dead197 (PMC10694409; doi:10.1093/humrep/dead197)
Supplement: dead197_Supplementary_Table_S13 [file dead197_supplementary_table_s13.xls]

## Sheet: SubTable_13 (2)
Supplementary Table S13. Singleton, twin, and triplet deliveries after IVF and ICSI in 2019.
				Deliveries
Country	Clinical pregnancies	Documented pregnancy loss	Lost to follow-up	All	With known multiplicity*	Singleton (n)	%	Twin (n)	%	Triplet	%
Albania	31	5	0	26	26	18	69.2	7	26.9	1	3.8
Armemia	243	14	18	211	211	170	80.6	34	16.1	7	3.3
Austria	1977	0	0	1640
Belarus	844	106	289	449	230	200	87	28	12.2	2	0.9
Belgium	3559	855	100	2604	2591	2440	94.2	148	5.7	3	0.1
Bosnia-Herzegovina, Federation part	37	11		26	26	25	96.2	1	3.8	0	0
Bulgaria
Czech Republic	3056	575	448	2033	2031	1913	94.2	116	5.7	2	0.1
Denmark	2591	657	239	1695	1695	1635	96.5	59	3.5	1	0.1
Estonia	492	100	3	389	389	350	90	38	9.8	1	0.3
Finland	861	180	1	680
France	11864	1588	94	10182	10172	9248	90.9	910	8.9	14	0.1
Germany	17599	3755	912	12932	12916	10524	81.5	2336	18.1	56	0.4
Greece	2750	483	526	1741	1705	1361	79.8	341	20	3	0.2
Hungary		411		1354	1354	1116	82.4	227	16.8	11	0.8
Iceland	110	28	0	82	82	82	100	0	0	0	0
Ireland	419	86	9	324	324	288	88.9	36	11.1	0	0
Italy	7753	1795	807	5151	5151	4499	87.3	636	12.3	16	0.3
Kazakhstan	1792	132	246	1414	1299	1131	87.1	164	12.6	4	0.3
Latvia	186	35	29	122	118	111	94.1	7	5.9	0	0
Lithuania	728	0	472	256	172	150	87.2	19	11	3	1.7
Luxembourg	155	40	0	115	115	109	94.8	5	4.3	1	0.9
Malta	5	0	0	5	0
Moldova
Montenegro	185	26	11	148	148	113	76.4	35	23.6	0	0
North-Macedonia	791	115	188	488	488	416	85.2	72	14.8	0	0
Norway
Poland	3462	410	879	2173	2173	2038	93.9	132	6	3	0.1
Portugal	1275	294	40	941	935	840	89.8	93	9.9	2	0.2
Russia	21220	4764	2698	13758	13382	11678	87.3	1674	12.5	30	0.2
Serbia	535	95	60	380	380	265	69.7	109	28.7	6	1.6
Slovakia
Slovenia	866	174	6	686	684	634	92.7	50	7.3	0	0
Spain	8106	1830	256	6020	5852	5202	88.9	642	11	8	0.1
Sweden	2967	482	0	2485	2485	2418	97.3	66	2.7	1	0
Switzerland	1067	250	9	808	808	743	92	62	7.7	3	0.4
The Nederlands
Turkey	3036	626	22	2388	2386	2107	88.3	276	11.6	3	0.1
Ukraine	2683	473	168	2042	2042	1716	84	322	15.8	4	0.2
UK
All	103245	20395	8530	75748	72370	63540	87.8	8645	11.9	185	0.3
*Multiplicity is not known for all deliveries
For Bulgaria, Hungary, Moldova,Norway, Slovakia, the Netherlands and the UK no data were available.
