# Supplementary material for: ART in Europe, 2019: results generated from European registries by ESHRE
Source: Hum Reprod. 2023 Oct 17;38(12):2321–38. doi: 10.1093/humrep/dead197 (PMC10694409; doi:10.1093/humrep/dead197)
Supplement: dead197_Supplementary_Table_S14 [file dead197_supplementary_table_s14.xls]

## Sheet: SubTable_14 (2)
Supplementary Table S14. Singleton, twin, triplet and quadruplet deliveries after FET in 2019.
				Deliveries
Country	Clinical pregnancies	Documented pregnancy loss	Lost to follow-up	All	With known multiplicity	Singleton (n)	%	Twin (n)	%	Triplet	%
Albania	20	5	0	15	15	12	80	3	20	0	0
Armemia	815	89	24	702	702	673	95.9	25	3.6	4	0.6
Austria	1155	0	0	961	0
Belarus	496	77	99	320	240	198	82.5	42	17.5	0	0
Belgium	4173	1144	127	2902	2883	2762	95.8	121	4.2	0	0
Bosnia-Herzegovina, Federation part	16	5	0	11	11	9	81.8	2	18.2	0	0
Bulgaria
Czech Republic	5022	1078	887	3057	3050	2854	93.6	192	6.3	4	0.1
Denmark	2755	707	218	1830	1830	1799	98.3	31	1.7	0	0
Estonia	345	90	0	255	255	227	89	27	10.6	1	0.4
Finland	1172	278	2	892	0
France	11493	1880	0	9613	9603	9073	94.5	521	5.4	9	0.1
Germany	8690	2157	370	6163	6123	5295	86.5	798	13	30	0.5
Greece	2516	655	277	1584	1546	1275	82.5	267	17.3	4	0.3
Hungary	392	96		296	296	254	85.8	39	13.2	3	1
Iceland	160	35	0	125	125	122	97.6	3	2.4	0	0
Ireland	346	82	2	262	262	261	99.6	1	0.4	0	0.2
Italy	6758	1655	691	4412	4412	4186	94.9	221	5	5	0.1
Kazakhstan	2237	435	100	1702	1635	1437	87.9	196	12	2	0.1
Latvia	297	68	27	202	162	151	93.2	11	6.8	0	0
Lithuania	187	0	159	28	24	17	70.8	7	29.2	0	0
Luxembourg	184	59	0	125	125	117	93.6	8	6.4	0	0
Malta	9	2	0	7	0
Moldova
Montenegro	31	2	0	29	29	23	79.3	6	20.7	0	0
North-Macedonia	188	28	79	81	81	72	88.9	9	11.1	0	0
Norway
Poland	4961	734	827	3400	3393	3252	95.9	139	4	2	0.1
Portugal	1155	316	38	801	797	724	90.8	72	9	1	0.1
Russia	21486	4803	2946	13737	12902	11301	87.6	1578	12.2	23	0.2
Serbia	112	21	20	71	71	64	90.1	7	9.9	0	0
Slovakia
Slovenia	612	141	12	459	459	430	93.7	29	6.3	0	0
Spain	11396	2893	447	8056	8056	7335	91.1	717	8.9	4	0
Sweden	3158	490	0	2668	2668	2619	98.2	48	1.8	1	0
Switzerland	1763	481	10	1272	1272	1210	95.1	60	4.7	2	0.2
The Nederlands
Turkey	4177	811	72	3294	3292	2843	86.4	441	13.4	8	0.2
Ukraine	6936	1013	189	5734	5734	4922	85.8	810	14.1	2	0
UK
All*	105213	22330	7623	75066	72053	65517	90.9	6431	8.9	105	0.1
For Bulgaria, Moldova,Norway, Slovakia, the Netherlands and the UK no data were available.
Multiplicity is not known for all deliveries: France: 41, Germany: 87, Greece: 4, Kazakhstan: 2, Russia: 8 and Spain: 4
