# Supplementary material for: ART in Europe, 2019: results generated from European registries by ESHRE
Source: Hum Reprod. 2023 Oct 17;38(12):2321–38. doi: 10.1093/humrep/dead197 (PMC10694409; doi:10.1093/humrep/dead197)
Supplement: dead197_Supplementary_Table_S15 [file dead197_supplementary_table_s15.xls]

## Sheet: SubTable_15 (2)
Supplementary Table S15. Weeks of gestation at delivery (%), according to multiplicity, in ART (fresh, FET and ED cycles together) 2019.
	Singleton						Twin						Triplet
Country	20-27w	28-32w	33-36w	37+w	Sum*	NA	20-27w	28-32w	33-36w	37+w	Sum*	NA	20-27w	28-32w	33-36w	37+w	Sum*	NA
Albania
Armemia	28.9	23.6	22	25.5	1023	0	43.5	38.8	11.8	3.5	85	0	38.5	38.5	23.1	0	13	0
Austria	0.6	3.4	10.4	85.6	2432	0	3	28.1	49.7	19.2	167	0	0	100	0	0	2	0
Belarus	2.3	18.5	19.9	59.3	216	6	1.7	30.5	35.6	32.2	59	0	0	0	100	0	2	0
Belgium	0.8	1.3	7.1	90.8	5584	29	3.3	13.5	49.7	33.2	304	3	0	33.3	66.7	0	3	0
Bosnia-Herzegovina, Federation part
Bulgaria
Czech Republic
Denmark
Estonia
Finland	0.5	1.5	6.8	91.1	1694	9	2.9	5.9	44.1	47.1	34	0
France
Germany	0.8	1.4	7.9	89.9	14611	0	3.9	10.7	42.1	43.1	2858	0	20.8	45.8	31.9	1.4	72	0
Greece	0.4	6.9	26.4	66.3	3191	671	0.7	16.1	43	37.2	741	260	0	25	62.5	12.5	8	2
Hungary	0.8	1.9	13.9	83.4	1370	0	5.3	10.2	57.1	26.7	266	0	7.1	42.9	28.6	21.4	14	0
Iceland	0.4	2.5	8.9	88.2	237	0	0	33.3	66.7	0	3	0
Ireland	0.6	1.2	7	91.3	345	0	3.4	6.9	41.4	48.3	29	0
Italy
Kazakhstan	5.3	10.4	23.6	60.7	1047	0	1.2	13.2	40.7	29.9	167	0
Latvia
Lithuania	0	0	0	100	47	0	0	0	100	0	3	0
Luxembourg
Malta
Moldova
Montenegro	4.4	2.2	14	79.4	136	0	0	14.6	31.7	53.7	41	0
North-Macedonia
Norway
Poland	3.8	8	16.3	71.9	5025	765	1.9	14.1	56.7	25.1	263	29	0	100	0	0	1	4
Portugal	0.5	1.7	12.6	85.2	2212	3	1.7	6.5	69.6	21.7	230	1	0	33.3	66.7	0	3	0
Russia	1.8	4.7	10.7	82.9	24509	1376	3.7	10.2	32.2	52.9	3428	88	6.4	27.7	51.1	14.9	47	7
Serbia	1.5	2.2	13.4	82.8	134	0	3	0	30.3	63.6	33	0	0	0	100	0	1	0
Slovakia
Slovenia	1.4	1.6	6.3	90.7	832	232	1.6	12.9	40.3	45.2	62	17
Spain	0.6	1.7	9	88.7	19648	550	1.9	8.6	39	49.7	2073	28	0	50	50	0	18	0
Sweden
Switzerland	0.6	2	9.8	87.6	1948	5	4.9	10.7	55.7	28.7	122	0	0	80	20	0	5	0
The Nederlands
Turkey	0.9	1.4	13.7	84	4398	198	1.8	5.8	55.9	36.5	685	12	0	42.9	0	57.1	7	0
Ukraine
UK
All*	1.5	3.4	10.9	84.2	90639	3844	3.3	10.9	40.8	44	11653	438	12.2	40.8	38.8	8.2	196	13
*Sum: sum of deliveries with data on term date. Percentages are computed on those deliveries. NA: deliveries with unknown term.
