# Supplementary material for: ART in Europe, 2019: results generated from European registries by ESHRE
Source: Hum Reprod. 2023 Oct 17;38(12):2321–38. doi: 10.1093/humrep/dead197 (PMC10694409; doi:10.1093/humrep/dead197)
Supplement: dead197_Supplementary_Table_S16 [file dead197_supplementary_table_s16.xls]

## Sheet: SubTable_16 (2)
Supplementary Table S16. Complications and fetal reductions in 2019.
			Complications to oocyte retrieval
Country	Cycles	OHSS	All	Bleeding	Infection	Other	Maternal death	Fetal reduction
Albania	194
Armemia	4101	16	32	32	0	0	0	0
Austria	10809
Belarus	5019	8	4	4	0	0	0	7
Belgium	34440	53	124	20	29	75	0	92
Bosnia-Herzegovina, Federation part	162	0	5	0	0	5	0	0
Bulgaria	9424	4	3	3	0	0	0	0
Czech Republic	38717	30	10	8	2	0	0	3
Denmark	15859	20	8	4	3	1	0	0
Estonia	3575	7	2	1	1	0	0	0
Finland	8432	48	29	15	9	5	0	0
France	118394	225	150	91	50	9	1	0
Germany	104633	229	543	438	28	77	0	0
Greece	26694	3	10	8	1	1	0	5
Hungary	1616	21	0	0	0	0	0	8
Iceland	950	2	0	0	0	0	0	0
Ireland	2214	3	1	0	1	0	0	0
Italy	85038	151	67	63	4	0	0	0
Kazakhstan	15748	14	1	1	0	0	0	0
Latvia	1671	20	4	4	0	0	0	0
Lithuania	1920	4	1	1	0	0	0	1
Luxembourg	1257	2	1	1	0	0	0	0
Malta	198
Moldova	1043
Montenegro	686	3	0	0	0	0	0	1
North-Macedonia	2986	10	18	15	3	0	0	0
Norway	11638	49	30	10	12	8	0	0
Poland	33159	32	28	26	2	0	0	0
Portugal	12198	16	5	2	0	3	0	0
Russia	161166	359	217	132	85	0	1	17
Serbia	2491	22	3	3	0	0	0	1
Slovakia	5553	0	0	0	0	0	0	2
Slovenia	5061	15	1	1	0	0	0	1
Spain	137276	135	145	65	15	65	0	32
Sweden	20622	62	42	19	11	12	0	0
Switzerland	11785	1	0	0	0	0	0	10
The Nederlands	28213
Turkey	33098	73	65	55	8	2	0	15
Ukraine	38402	17	26	24	2	0	0	75
UK	70313	0	0	0	0	0	0	217
All*	1066755	1654	1575	1046	266	263	2	487
