# Supplementary material for: ART in Europe, 2019: results generated from European registries by ESHRE
Source: Hum Reprod. 2023 Oct 17;38(12):2321–38. doi: 10.1093/humrep/dead197 (PMC10694409; doi:10.1093/humrep/dead197)
Supplement: dead197_Supplementary_Table_S17 [file dead197_supplementary_table_s17.xls]

## Sheet: SubTable_17 (2)
Supplementary Table S17. Intrauterine insemination with husband semen (IUI-H) in 2019.
Country	Cycles			Deliveries						Singleton						Twin						Triplet
	≥34	35-39	≥40	≥34		35-39		≥40		≥34		35-39		≥40		≥34		35-39		≥40		≥34		35-39		≥40
	n	n	n	n	%	n	%	n	%	n	%	n	%	n	%	n	%	n	%	n	%	n	%	n	%	n	%
Albania	35	13	2	4	0	0	0	1	50	2	50	0	0	1	100	2	50	0	0	0	0	0	0	0	0	0	0
Armemia	398	285	144	81	20.4	41	14.4	11	7.6	78	96.3	37	90.2	10	90.9	3	3.7	4	9.8	1	9.1	0	0	0	0	0	0
Austria
Belarus	644	312	58	87	13.5	32	10.3	5	8.6	81	94.186	24	85.7143	2	100	5	5.8	3	10.7	0	0	0	0	1	3.6	0	0
Belgium	7957	2961	1375	613	7.7	146	4.9	30	2.2	575	93.8	140	95.9	30	100	38	6.2	6	4.1	0	0	0	0	0	0	0	0
Bosnia-Herzegovina, Federation part	60	25	11	6	10	2	8	0	0	6	100	2	100	0	0	0	0	0	0	0	0	0	0	0	0	0	0
Bulgaria
Czech Republic
Denmark	6504	2204	796	874	13.4	199	9	26	3.3	794	90.8	175	87.9	23	88.5	79	9	24	12.1	3	11.5	1	0.1	0	0	0	0
Estonia	123	49	24	11	8.9	3	6.1	1	4.2	11	100	3	100	1	100	0	0	0	0	0	0	0	0	0	0	0	0
Finland	1696	767	98	188	11.1	51	6.6	2	2	175	93.1	48	94.1	2	100	13	6.9	3	5.9	0	0	0	0	0	0	0	0
France	25662	12232	6429
Germany
Greece	1342	1238	537	130	9.7	118	9.5	24	4.5	128	99.2	114	98.3	24	100	1	0.8	2	1.7	0	0	0	0	0	0	0	0
Hungary	1405	887	384	127	9	59	6.7	7	1.8	103	81.1	51	86.4	6	85.7	22	17.3	8	13.6	1	14.3	2	1.6	0	0	0	0
Iceland	19	6	1	4	21.1	2	33.3	0	0	4	100	2	100	0	0	0	0	0	0	0	0	0	0	0	0	0	0
Ireland	155	220	59	24	15.5	35	15.9	3	5.1	23	95.8	28	80	3	100	1	4.2	7	20	0	0	0	0	0	0	0	0
Italy	6937	6054	2904	642	9.3	428	7.1	89	3.1	581	90.5	392	91.6	86	96.6	55	8.6	34	7.9	2	2.2	6	0.9	2	0.5	1	1.1
Kazakhstan	538	186	57	53	9.9	12	6.5	2	3.5	28	52.8	12	100	2	100	23	43.4	0	0	0	0	2	3.8	0	0	0	0
Latvia	49	33	14	2	4.1	1	3	2	14.3	2	100	1	100	2	100	0	0	0	0	0	0	0	0	0	0	0	0
Lithuania	565	140	32	36	6.4	14	10	0	0	33	94.3	12	92.3	0	0	2	5.7	1	7.7	0	0	0	0	0	0	0	0
Luxembourg	105	90	26	26	24.8	7	7.8	1	3.8	26	100	7	100	1	100	0	0	0	0	0	0	0	0	0	0	0	0
Malta
Moldova	15	0	0	1	6.7	0	0	0	0	1	100	0	0	0	0	0	0	0	0	0	0	0	0	0	0	0	0
Montenegro	157	85	31	9	5.7	5	5.9	0	0	7	77.8	3	60	0	0	2	22.2	2	40	0	0	0	0	0	0	0	0
North-Macedonia	807	280	0	102	12.6	10	3.6	0	0	98	96.1	10	100	0	0	4	3.9	0	0	0	0	0	0	0	0	0	0
Norway	99	91	68	8	8.1	9	9.9	2	2.9	7	87.5	9	100	2	100	1	12.5	0	0	0	0	0	0	0	0	0	0
Poland	7364	3417	967	434	5.9	189	5.5	32	3.3	401	92.6	170	93.4	28	93.3	31	7.1	12	6.6	2	6.7	1	0.2	0	0	0	0
Portugal	939	808	368	99	10.5	75	9.3	18	4.9	90	90.9	71	94.7	18	100	8	8.1	4	5.3	0	0	1	1	0	0	0	0
Russia	4784	1866	576	514	10.7	152	8.1	28	4.9	438	89	139	93.3	24	92.3	47	9.6	10	6.7	2	7.7	7	1.4	0	0	0	0
Serbia	757	443	146	15	2	10	2.3	0	0	14	93.3	8	80	0	0	1	6.7	2	20	0	0	0	0	0	0	0	0
Slovakia
Slovenia	450	111	3	42	9.3	8	7.2	0	0	40	95.2	8	100	0	0	2	4.8	0	0	0	0	0	0	0	0	0	0
Spain	10576	7796	612	1112	10.5	776	10	40	6.5	1001	90	700	90.2	40	100	108	9.7	74	9.5	0	0	3	0.3	2	0.3	0	0
Sweden
Switzerland
The Nederlands
Turkey	1139	228	40	131	11.5	19	8.3	0	0	113	86.3	18	94.7	0	0	14	10.7	1	5.3	0	0	4	3.1	0	0	0	0
Ukraine
UK	1862	1270	583
All*	83143	44097	16345	5375	9.7	2403	6.6	324	3.5	4860	90.4	2184	90.9	305	94.1	462	8.6	197	8.2	11	3.4	27	0.5	5	0.2	1	0.3
Percentages of singleton, twin and triplet deliveries are counted on the total number of deliveries with known multiplicity
