# Supplementary material for: ART in Europe, 2019: results generated from European registries by ESHRE
Source: Hum Reprod. 2023 Oct 17;38(12):2321–38. doi: 10.1093/humrep/dead197 (PMC10694409; doi:10.1093/humrep/dead197)
Supplement: dead197_Supplementary_Table_S18 [file dead197_supplementary_table_s18.xls]

## Sheet: SubTable_18 (2)
Supplementary Table S18. Intrauterine insemination with donor semen (IUI-D) in 2019.
Country	Cycles			Deliveries						Singleton						Twin						Triplet
	≥34	35-39	≥40	≥34		35-39		≥40		≥34		35-39		≥40		≥34		35-39		≥40		≥34		35-39		≥40
	n	n	n	n	%	n	%	n	%	n	%	n	%	n	%	n	%	n	%	n	%	n	%	n	%	n	%
Albania
Armemia	62	84	127	9	14.5	11	13.1	8	6.3	8	88.9	9	81.8	8	100	1	11.1	2	18.2	0	0	0	0	0	0	0	0
Austria
Belarus	48	27	14	13	27.1	5	18.5	2	14.3	11	84.6	4	100	1	100	2	15.4	0	0	0	0	0	0	0	0	0	0
Belgium	5028	2983	1129	607	12.1	243	8.1	37	3.3	579	95.4	230	94.7	35	94.6	28	4.6	13	5.3	2	5.4	0	0	0	0	0	0
Bosnia-Herzegovina, Federation part
Bulgaria
Czech Republic
Denmark	3569	3421	1524	319	8.9	206	6	29	1.9	297	93.1	200	97.1	26	89.7	22	6.9	6	2.9	3	10.3	0	0	0	0	0	0
Estonia	71	73	33	13	18.3	7	9.6	0	0	12	92.3	7	100	0	0	1	7.7	0	0	0	0	0	0	0	0	0	0
Finland	622	398	192	110	17.7	45	11.3	7	3.6	103	93.6	44	97.8	7	100	7	6.4	1	2.2	0	0	0	0	0	0	0	0
France	1828	984	183
Germany
Greece	98	64	57	34	34.7	20	31.3	7	12.3	33	97.1	20	100	7	100	0	0	0	0	0	0	1	2.9	0	0	0	0
Hungary
Iceland	91	63	15	18	19.8	9	14.3	2	13.3	18	100	9	100	2	100	0	0	0	0	0	0	0	0	0	0	0	0
Ireland	54	89	39	13	24.1	13	14.6	4	10.3	11	91.7	9	90	4	100	1	8.3	1	10	0	0	0	0	0	0	0	0
Italy	411	193	52	65	15.8	25	13	0	0	57	87.7	23	92	0	0	8	12.3	2	8	0	0	0	0	0	0	0	0
Kazakhstan	29	41	30	9	31	7	17.1	2	6.7	9	100	7	100	2	100	0	0	0	0	0	0	0	0	0	0	0	0
Latvia	13	24	2	2	15.4	2	8.3	0	0	2	100	1	50	0	0	0	0	1	50	0	0	0	0	0	0	0	0
Lithuania	7	0	0	1	14.3	0	0	0	0	1	100	0	0	0	0	0	0	0	0	0	0	0	0	0	0	0	0
Luxembourg	33	27	14	3	9.1	5	18.5	2	14.3	3	100	5	100	1	50	0	0	0	0	1	50	0	0	0	0	0	0
Malta
Moldova
Montenegro
North-Macedonia	20	5	0	2	10	1	20	0	0	2	100	1	100	0	0	0	0	0	0	0	0	0	0	0	0	0	0
Norway	478	229	10	82	17.2	31	13.5	0	0	81	98.8	30	96.8	0	0	1	1.2	1	3.2	0	0	0	0	0	0	0	0
Poland	1081	467	125	137	12.6	49	10.5	8	6.4	131	95.6	47	95.9	8	100	5	3.6	1	2	0	0	0	0	0	0	0	0
Portugal	183	194	114	43	23.5	31	16	4	3.5	39	92.9	29	93.5	3	75	2	4.8	2	6.5	1	25	1	2.4	0	0	0	0
Russia	1322	1049	442	204	15.4	121	11.5	26	5.9	191	94.1	112	95.7	23	88.5	12	5.9	5	4.3	3	11.5	0	0	0	0	0	0
Serbia
Slovakia
Slovenia
Spain	5695	6320	1546	1004	17.6	831	13.1	113	7.3	931	92.7	759	91.3	110	97.3	71	7.1	67	8.1	3	2.7	2	0.2	5	0.6	0	0
Sweden	1506	663	141	250	16.6	67	10.1	6	4.3	245	98	66	98.5	6	100	5	2	1	1.5	0	0	0	0	0	0	0	0
Switzerland
The Nederlands
Turkey
Ukraine
UK	2739	2070	889
All*	24988	19468	6678	2938	14.4	1729	10	257	4.6	2764	94.1	1612	93.2	243	94.6	166	5.7	103	6	13	5.1	4	0.1	5	0.3	0	0
Percentages of singleton, twin and triplet deliveries are counted on the total number of deliveries with known multiplicity
