# Supplementary material for: ART in Europe, 2019: results generated from European registries by ESHRE
Source: Hum Reprod. 2023 Oct 17;38(12):2321–38. doi: 10.1093/humrep/dead197 (PMC10694409; doi:10.1093/humrep/dead197)
Supplement: dead197_Supplementary_Table_S19 [file dead197_supplementary_table_s19.xlsx]

## Sheet: SubTable_19 (4)
Supplementary Table S19. The sum of fresh and FET (“cumulative”) delivery rates in 2019.
Country	Aspirations	Deliveries	Multiple deliveries	Thawings	Deliveries	Multiple deliveries	Deliveries	Deliveries	Multiple deliveries
	IVF and ICSI	Fresh cycles	Fresh cycles	FET	FET	FET	Fresh cycles Per aspirations cycle (%)	Fresh and FET Per aspirations cycle (%)	Fresh and FET Per total delivery (%)
Albania	94	26	8	73	15	3	27.6596	43.617	26.8293
Armemia	1314	211	41	2143	702	29	16.0578	69.4825	7.66703
Austria		1640	0	3485	961
Belarus	2962	449	30	1316	320	42	15.1587	25.9622	9.36281
Belgium	16390	2604	151	14597	2902	121	15.8877	33.5937	4.94007
Bosnia-Herzegovina, Federation part	91	26	1	71	11	2	28.5714	40.6593	8.10811
Bulgaria	6482	1012		1832	621		15.6125	25.1928
Czech Republic	14243	2033	118	16174	3057	196	14.2737	35.7369	6.16896
Denmark	12339	1695	60		1830	31	13.7369	28.568	2.58156
Estonia	2081	389	39	1142	255	28	18.6929	30.9467	10.4037
Finland	3754	680			892		18.114	41.8753
France	62823	10182	924	45312	9613	530	16.2074	31.5092	7.34529
Germany	68940	12936	2392	30430	6163	828	18.7641	27.7038	16.8595
Greece	15416	1741	344	5607	1584	271	11.2935	21.5685	18.4962
Hungary	7831	1354	238	1616	296	42	17.2903	21.0701	16.9697
Iceland	436	82	0	377	125	3	18.8073	47.4771	1.44928
Ireland	1206	324	36	814	262	262	26.8657	48.5904	50.8532
Italy	46090	5151	652	21796	4412	226	11.176	20.7485	9.18122
Kazakhstan	8348	1414	168	4860	1702	198	16.9382	37.3263	11.7458
Latvia	786	122	7	661	202	11	15.5216	41.2214	5.55556
Lithuania	1474	256	22	387	28	7	17.3677	19.2673	10.2113
Luxembourg	704	115	6		125	8	16.3352	34.0909	5.83333
Malta	131	5		23	7		3.81679	9.16031
Moldova	610	90		415	103		14.7541	31.6393
Montenegro	589	148	35	75	29	6	25.1273	30.0509	23.1638
North-Macedonia	2236	488	72	408	81	9	21.8247	25.4472	14.2355
Norway	6771	1565		4516	1046		23.1133	38.5615
Poland	14676	2047	125	12875	3302	134	13.9479	36.4473	4.84203
Portugal	5977	941	95	3125	801	73	15.7437	29.1451	9.64409
Russia	85920	13758	1704	50864	13737	1601	16.0126	32.0007	12.0204
Serbia	2009	380	115	465	71	7	18.9149	22.449	27.051
Slovakia
Slovenia	3148	686	50	1721	459	29	21.7916	36.3723	6.89956
Spain	43320	6020	650	30357	8056	721	13.8966	32.4931	9.73998
Sweden	11400	2485	67		2668	49	21.7982	45.2018	2.25112
Switzerland	5580	808	65	5124	1272	62	14.4803	37.276	6.10577
The Nederlands	11867	2831					23.8561	23.8561
Turkey	11211	2388	279	8433	3294	449	21.3005	50.6824	12.8124
Ukraine	14621	2042	326	13849	5734	812	13.9662	53.1838	14.6348
UK	36546			24368
All*	530416	81124	8820	309311	76738	6790	16.1	31.4	9.88838
