# Supplementary material for: ART in Europe, 2019: results generated from European registries by ESHRE
Source: Hum Reprod. 2023 Oct 17;38(12):2321–38. doi: 10.1093/humrep/dead197 (PMC10694409; doi:10.1093/humrep/dead197)
Supplement: dead197_Supplementary_Table_S20 [file dead197_supplementary_table_s20.xlsx]

## Sheet: Sheet1
Supplementary Table S20. Fertility preservation 2019.
Country	Pre-pubertal ovarian tissue collection and cryopreservation		Post-pubertal ovarian tissue collection and cryopreservation			Oocyte cryopreservation			Pre-pubertal testicular tissue collection and cryopreservation		Post-pubertal testicular tissue collection and cryopreservation			Ejaculated sperm collection and cryopreservation			Epididymal sperm collection and cryopreservation
	N of interventions	Reason for preservation	N of interventions	Reason for preservation	Used through	N of interventions	Reason for preservation	Used through	N of interventions	Reason for preservation	N of interventions	Reason for preservation	Used through	N of interventions	Reason for preservation	Used through	N of interventions	Reason for preservation	Used through
Albania	0		0			1	Medical + Non-Medical	ART	0		13	Medical	ART	23	Medical + Non-Medical	ART	0
Austria			21	Medical			Medical + Non-Medical				436	Medical			Medical + Non-Medical
Belarus				Medical		57	Medical + Non-Medical	ART			3	Medical	ART	215	Medical + Non-Medical	ART
Belgium	8	Medical	34	Medical		78	Medical		9	Medical	16	Medical		320	Medical		0
Bosnia-Herzegovina, Federation part														3	Medical	ART
France		Medical	363	Medical		2411	Medical	ART			137	Medical		5662	Medical
Greece	0		3	Medical	Transplantation	353	Medical + Non-Medical	ART	0		51	Medical + Non-Medical	ART	830	Medical + Non-Medical	ART	4	Medical
Ireland	0		0			13			0		15			43		IUI	1
Italy	11	Medical	32	Medical	Transplantation	718	Medical + Non-Medical	ART	0		34	Medical	ART	1160	Medical	ART	17	Medical	ART
Lithuania	0		1	Medical		0			0		0			27	Medical	ART	0
Malta	0		0			4	Medical + Non-Medical		0		0			56	Medical		22	Medical
Montenegro						2	Medical				10	Medical		3	Medical
Poland			17			766	Medical	ART			175	Medical	ART	1153	Medical	ART + IUI	74	Medical	ART
Portugal	0		5	Medical		512	Medical + Non-Medical		0		70	Medical		323	Medical + Non-Medical
Serbia	0		3	Medical		22	Medical + Non-Medical	ART + IVM and ART	0		15	Medical	ART + IVM and ART	181	Medical + Non-Medical	ART + IUI	14	Medical	ART
Slovakia						50
Slovenia	0		4	Medical	Transplantation	34	Medical	ART	0		35	Medical	ART	123	Medical	ART	0
Spain			25	Medical	Transplantation+ Transplantation followed by ART	5763	Medical + Non-Medical	ART			94	Medical + Non-Medical	ART	1470	Medical + Non-Medical	ART
All	19		508			10784					1104			11592			132
